# Supplementary material for: Calcium Mass Balance during Citrate Hemodialysis: A Randomized Controlled Trial Comparing Normal and Low Ionized Calcium Target Ranges
Source: PLoS One. 2016 Dec 28;11(12):e0168593. doi: 10.1371/journal.pone.0168593 (PMC5193410; doi:10.1371/journal.pone.0168593)
Supplement: S1 File — (XLS) [file pone.0168593.s002.xls]

## Sheet: List1
No	gender	age	group	iPTH_before_HD	iPTH_after_HD	iCa_before	iCa_30min	iCa_1h	Ica_2h	Ica_3h	Ica_4h	iCa_after	totalCa_before	correctedCa_before	albumin_before	Mg_before	Ca_after	CorrectedCa_after	Albumin_after	Mg_after	Visual_Assesment_art_bubble_trap	Visual_Assesment_ven_bubble_trap	Visual_Assesment_dialyzer	HD_duration_min	Fresh_dialisate_volume	BrutoUF	Infused_calcium_mmol	Dialisate_Ca_mmol_l	Dialisate_Mg_mmol_l	Calsium_loss_mmol	Ca_mass_balance_mmol	Mg_loss_mmol	Mg_mass_ballance_mmol	Dialisate_sample_volume	Total_Spent_Dialysate	pH_before	pH_after	HCO3_before	HCO3_after
1	M	63	low iCa	320	612	1.13	1.14	1.07	1.09	1.05		0.97	2.14	2.32	33		1.98	1.93	42		5	5	5	238	113.9	3260	43	0.253	0.508	30.2487	12.7513	60.7365	-0.95648	2400	119.56	7.35	7.4	19.7	20.6
2	M	68	normal iCa	153	106	1.12		1.18		1.2		1.25	2.21	2.34	35		2.61	2.54	43					240	114.1	3000	60	0.337	0.577	40.2715	19.7285	68.9515	-9.2015	2400	119.5	7.36	7.35	21.5	21.3
3	M	81	normal iCa	133	123	1.19	1.13	1.13	1.12	1.02		1.12	2.17	2.37	32		2.01	2.09	37		4	5	5	254	120	2510	57.3	0.351	0.564	43.8434	13.4566	70.4492	-7.99424	2400	124.91	7.4	7.41	25.9	22.6
4	F	54	low iCa	459	519	1.15	1.08	1.09	1.07	0.97		0.89	2.08	2.21	35	0.95	1.72	1.8	37	0.85	5	5	5	240	115	800	47.6	0.384	0.563	44.928	2.672	65.871	-7.371	1200	117	7.34	7.39	20	23.1
5	M	73	normal iCa	608	551	1.14	1.07	1.11	1.19	1.2		1.2	2.13	2.221	37		2.46	2.46	40					248	123.5	3090	63.3	0.283	0.591	36.674	26.626	76.5877	-11.7927	3000	129.59	7.39	7.46	22.6	24.3
6	M	86	low iCa	190	311	1.06	1.04	1.04	1.09	1.07		1.01	1.9	2.13	31		1.98	2.08	36		4	5	5	240	119.7	1820	49.4	0.353	0.516	43.7438	5.65624	63.9427	-1.98272	2400	123.92	7.44	7.45	21.8	24.4
7	M	41	low iCa	551	500	0.96	0.97	0.96	1.02	1		1.02	1.8	1.73	43	0.99	2.08	1.93	46	0.94	5	4	5	243	116.8	1600	50.8	0.313	0.584	37.4348	13.3652	69.8464	-10.0464	1200	119.6	7.37	7.44	20.2	22.3
8	F	83	normal iCa	424	603	1.02	0.98	1.01	1.11	1.13		1.11	1.93	2.11	33		2.22	2.3	37					243	117.1	2300	56.6	0.296	0.616	35.6976	20.9024	74.2896	-13.9896	1200	120.6	7.38	7.41	24.3	23.6
9	F	23	normal iCa	427	317	1.17	1.1	1.1	1.12	1.13		1.16	2.2	2.23	39		2.08	2.18	36		4	5	5	240	120	400	58.7	0.314	0.57	37.9312	20.7688	68.856	-8.456	400	120.8	7.35	7.41	17	23.4
10	M	81	low iCa	4.54	24.7	1.23	1.16	1.12	1.07	0.95		1	2.16	2.49	27	0.81	1.72	1.97	30	0.94	5	5	5	240	117.8	400	46	0.372	0.54	44.4168	1.5832	64.476	-4.776	1200	119.4	7.35	7.46	20.4	22.7
11	M	63	low iCa	205	324	1.1	1	1.03	1.01	1.02		0.98	1.99	2.09	36	0.82	1.91	1.94	39	0.75	5	5	5	240	112.1	1740	49.5	0.356	0.544	40.9542	8.54576	62.5818	-5.06176	1200	115.04	7.3	7.4	22.6	24.5
12	M	57	normal iCa	207	224	1.2	1.13	1.11	1.13	1.17		1.16	2.4	2.45	38		2.4	2.43	39					240	121.4	1980	61	0.454	0.556	56.1961	4.80388	68.8217	-6.93168	400	123.78	7.28	7.31	21.2	23.8
13	F	76	normal iCa	237	515	1.24	1	1.01	1.17	1.03		1.09	2.17	2.45	29		2.07	2.37	28					245	121.2	1020	65	0.365	0.543	44.7563	20.2437	66.5827	-5.27266	400	122.62	7.24	7.35	14.6	20.9
14	M	65	low iCa	333	333	1.01	0.98	0.99	1	1.03	1.03	1.05	1.94	1.92	41	1.02	1.98	1.91	43	0.93	4	5	5	300	143	2620	70	0.305	0.401	44.8716	25.1284	58.9951	14.5649	1500	147.12	7.4	7.41	23.8	24
15	F	84	normal iCa	238	78.3	0.98	1.1	1.1	1.15	1.24		1.23	1.93	2.28	26	0.68	2.25	2.53	29	0.75	2	5	5	240	115	990	61.4	0.321	0.34	37.618	23.782	39.8446	18.7504	1200	117.19	7.39	7.39	24.2	25
16	M	54	low iCa	884	1251	1.14	1.11	1.11	1.08	1.06	1.04	0.92	2.07	2.12	38	1.25	1.92	1.8	45	0.94	4	5	2	300	144	3070	54.8	0.323	0.448	47.9881	6.81189	66.5594	7.72564	1500	148.57	7.38	7.43	19.5	22.7
17	F	60	normal iCa	65	49.8	1.07	1.05	1.17	1.13	1.28		1.17	2	2.13	35	0.88	2.25	2.28	39	0.93	4	5	5	240	120	990	57.8	0.39	0.507	47.6541	10.1459	61.9503	-0.85533	1200	122.19	7.35	7.3	21.9	22.7
18	M	56	low iCa	523	946	1.03	1.01	1.12	1.08	1.12		1.05	2.13	2.16	39	0.77	2.35	2.05	52	0.88	5	5	5	240	118.9	3280	51.6	0.304	0.518	37.5166	14.0834	63.9264	-2.22138	1230	123.41	7.48	7.48	18.2	20.7
19	M	69	low iCa	753	1139	1.15	1.12	1.11	1.08	1.08		1.05	2.07	2.17	36	0.85	2.01	2.04	39	0.81	5	5	5	240	112.4	2800	47.2	0.423	0.553	49.2372	-2.0372	64.3692	-6.1692	1200	116.4	7.35	7.43	21.1	23.7
20	M	67	normal iCa	496	275	1.18	1.16	1.18	1.19	1.22	1.15	1.16	2.12	2.27	34	1.06	2.29	2.34	38	0.91	5	5	5	300	142.4	3790	67	0.372	0.589	54.9407	12.0593	86.9894	-13.1444	1500	147.69	7.38	7.45	22.4	23.4
21	F	87	normal iCa	76.7	344	1.22	1.02	1.08	1.15	1.12		1.18	2.35	2.38	39	1.02	1.83	1.86	39	0.83	4	5	5	240	109.9	800	50.1	0.396	0.568	44.3124	5.7876	63.5592	-7.6092	1200	111.9	7.28	7.34	20.5	21.8
22	M	63	low iCa	221	719	1.25	1.2	1.2	1.13	1.14		1.02	2.46	2.49	39	0.98	2.05	2.03	41	0.83	5	5	5	240	116.2	2000	43.9	0.324	0.545	38.6856	5.2144	65.073	-5.373	1200	119.4	7.34	7.45	18.8	22.5
23	F	77	low iCa	593	1164	1.13	0.97	1.07	1.13	1.04		1.02	2.25	2.35	36	0.88	1.94	2.04	36	0.81	5	5	5	240	116.2	1100	57	0.411	0.546	48.7035	8.2965	64.701	-5.451	1200	118.5	7.45	7.53	20.1	24.5
24	M	61	normal iCa	187	142	1.11	1	1.09	1.05	1.12		1.13	1.86	2.11	30	0.94	1.94	2.12	33	0.87	4	5	5	240	109.3	2060	53	0.324	0.54	36.4694	16.5306	60.7824	-4.5024	1200	112.56	7.34	7.35	21.6	23
25	M	69	normal iCa	902	1071	1.18	1.07	1.08	1.13	1.12		1.09	2.34	2.47	35	1.15	2.25	2.28	39	0.88	5	5	5	240	110.1	940	54.1	0.328	0.565	36.8147	17.2853	63.4156	-7.2956	1200	112.24	7.44	7.49	22.3	22.5
26	M	70	low iCa	11.7	154	1.42	1.31	1.26	1.16	1.13		1.07	2.48	2.78	28	0.76	1.68	1.98	28	0.65	5	5	5	240	115.3	2000	47.3	0.44	0.552	52.14	-4.84	65.412	-6.162	1200	118.5	7.35	7.37	21.7	22.9
27	M	53	low iCa	512	1095	1.24	1.13	1.11	1.08	1		1.01	2.29	2.39	35	0.78	1.87	1.91	38	0.74	5	5	5	240	117.7	1990	45	0.424	0.553	51.2574	-6.25736	66.8522	-6.40717	1200	120.89	7.36	7.42	20.9	24
28	M	75	normal iCa	195	370	1.19	1.06	1.04	1.05	1.04		0.99	2.14	2.24	36	1.06	1.91	2.01	36	0.92	5	5	5	240	120	0	52.2	0.34	0.57	41.208	10.992	69.084	-8.484	1200	121.2	7.36	7.45	21.8	24.6
29	M	42	low iCa	113	130	1.06	1.02	1.09	1.12	1.11	1.11	1.08	2	2.15	34	1.04	2.03	2.11	37	0.93	5	5	5	270	128.1	2140	69	0.392	0.571	51.5833	17.4167	75.1379	-9.34289	1350	131.59	7.41	7.45	22.8	25
30	M	80	normal iCa	629	749	1.24	1.08	1.12	1.1	1.11		1.09	2.16	2.29	35	0.91	2.05	2.15	36	0.8	5	5	5	240	106.8	1390	56.3	0.557	0.596	60.9302	-4.63023	65.1964	-10.5014	1200	109.39	7.37	7.44	18.6	22.8
